# Supplementary material for: Super-enhancer-based identification of a BATF3/IL-2R−module reveals vulnerabilities in anaplastic large cell lymphoma
Source: Nat Commun. 2021 Sep 22;12:5577. doi: 10.1038/s41467-021-25379-9 (PMC8458384; doi:10.1038/s41467-021-25379-9)
Supplement: Supplementary file 4 — Supplementary Software 1 [file 41467_2021_25379_MOESM4_ESM.xlsx]

## Sheet: bamToGFF
#!/usr/bin/python
#bamToGFF.py
'''
The MIT License (MIT)
Copyright (c) 2013 Charles Lin
Permission is hereby granted, free of charge, to any person obtaining a copy
of this software and associated documentation files (the "Software"), to deal
in the Software without restriction, including without limitation the rights
to use, copy, modify, merge, publish, distribute, sublicense, and/or sell
copies of the Software, and to permit persons to whom the Software is
furnished to do so, subject to the following conditions:
The above copyright notice and this permission notice shall be included in
all copies or substantial portions of the Software.
THE SOFTWARE IS PROVIDED "AS IS", WITHOUT WARRANTY OF ANY KIND, EXPRESS OR
IMPLIED, INCLUDING BUT NOT LIMITED TO THE WARRANTIES OF MERCHANTABILITY,
FITNESS FOR A PARTICULAR PURPOSE AND NONINFRINGEMENT. IN NO EVENT SHALL THE
AUTHORS OR COPYRIGHT HOLDERS BE LIABLE FOR ANY CLAIM, DAMAGES OR OTHER
LIABILITY, WHETHER IN AN ACTION OF CONTRACT, TORT OR OTHERWISE, ARISING FROM,
OUT OF OR IN CONNECTION WITH THE SOFTWARE OR THE USE OR OTHER DEALINGS IN
THE SOFTWARE.
'''
#script to grab reads from a bam that align to a .gff file
from utils import *
from collections import defaultdict
import os
import string
def parseSamHeader(samFile):
'''parses any sam type file with a 3 column tab del header'''
samDict = {}
sam = open(samFile,'r')
for line in sam:
if line[0] == '@':
headerLine = line[:-1].split('\t')
samDict[headerLine[1]] = headerLine[2]
else:
break
sam.close()
return samDict
#THIS FUNCTION USED TO TRY TO LOOK UP THE UNIQUE NUMBER OF READS OR COMPUTE IT BUT WAS LATER EDITED
#BRIAN BEING THAT GUY, YOU CAN FIX IT UP AND MAKE IT FIND YOUR UNIQUE MMR
def getUniquelyMappingReads(bamFile):
'''
scripts designed to return the total number of uniquely mapping sequence tags from a bam file,
first by looking for a corresponding stats file in the folder, and second by manually computing the number.
'''
#a uniquely mapping sequence tag is defined by collapsing all tags that map to the exact same location with the exact same sequence
#first try to extract the number from a stats file
fullPath = os.path.abspath(bamFile)
bamName = fullPath.split('/')[-1].split('.')[0]
pathFolder = join(fullPath.split('/')[0:-1],'/')
bamFiles = os.listdir(pathFolder)
statsFile = filter(lambda x: x.count(bamName) ==1 and x.count('stats.') ==1,bamFiles)
if len(statsFile) == 1:
print('USING STATS FILE %s' % (pathFolder+'/'+statsFile[0]))
samDict = parseSamHeader(pathFolder+'/'+statsFile[0])
return int(samDict['UniquelyMappingSequenceTags'])
elif len(statsFile) > 1:
statsFile = filter(lambda x: x.count(bamName) ==1 and x.count('stats.concise') ==1,bamFiles)
print('USING STATS FILE %s' % (pathFolder+'/'+statsFile[0]))
samDict = parseSamHeader(pathFolder+'/'+statsFile[0])
return int(samDict['UniquelyMappingSequenceTags'])
else:
print('no precomputed stats file found for %s.' % (bamFile))
return None
def mapBamToGFF(bamFile,gff,sense = 'both',unique = 0,extension = 200,floor = 0,density = False,rpm = False,binSize = 25,clusterGram = None,matrix = None,raw = False,includeJxnReads = False):
'''maps reads from a bam to a gff'''
floor = int(floor)
bam = Bam(bamFile)
#if cluster is specified, override certain flags
if clusterGram:
density =True
binSize = int(binSize)
else:
binSize = 25
if matrix:
density = True
#new GFF to write to
newGFF = []
#millionMappedReads
#SECTION CHANGED FOR BRIAN BEING THAT GUY
if float(unique) == 0.0:
unique = False
if rpm:
MMR= round(float(bam.getTotalReads('mapped'))/1000000,4)
else:
MMR = 1
else:
if rpm:
MMR = float(unique)
else:
MMR = 1
unique = True
print('using a MMR value of %s' % (MMR))
senseTrans = maketrans('-+.','+-+')
if type(gff) == str:
gff = parseTable(gff,'\t')
#setting up a clustergram table
if clusterGram:
#first grab a header line
line = gff[0]
gffLocus = Locus(line[0],int(line[3]),int(line[4]),line[6],line[1])
nBins = gffLocus.len()/binSize
binSizeList = [nBins]
#now go through each line of the gff and make sure they're all the same length
for i in range(0,len(gff),1):
line = gff[i]
gffLocus = Locus(line[0],int(line[3]),int(line[4]),line[6],line[1])
binSizeList.append(gffLocus.len()/binSize)
binSizeList = uniquify(binSizeList)
if len(binSizeList) > 1:
print('WARNING: lines in gff are of different length. Output clustergram will have variable row length')
newGFF.append(['GENE_ID','locusLine'] + [str(x*binSize)+'_'+bamFile.split('/')[-1] for x in range(1,max(binSizeList)+1,1)])
#setting up a maxtrix table
if matrix:
newGFF.append(['GENE_ID','locusLine'] + ['bin_'+str(n)+'_'+bamFile.split('/')[-1] for n in range(1,int(matrix)+1,1)])
#getting and processing reads for gff lines
ticker = 0
print('Number lines processed')
for line in gff:
line = line[0:9]
if ticker%100 == 0:
print ticker
ticker+=1
gffLocus = Locus(line[0],int(line[3]),int(line[4]),line[6],line[1])
searchLocus = makeSearchLocus(gffLocus,int(extension),int(extension))
reads = bam.getReadsLocus(searchLocus,'both',unique,'none',includeJxnReads)
#now extend the reads and make a list of extended reads
extendedReads = []
for locus in reads:
if locus.sense() == '+' or locus.sense() == '.':
locus = Locus(locus.chr(),locus.start(),locus.end()+extension,locus.sense(), locus.ID())
if locus.sense() == '-':
locus = Locus(locus.chr(),locus.start()-extension,locus.end(),locus.sense(),locus.ID())
extendedReads.append(locus)
if gffLocus.sense() == '+' or gffLocus.sense == '.':
senseReads = filter(lambda x:x.sense() == '+' or x.sense() == '.',extendedReads)
antiReads = filter(lambda x:x.sense() == '-',extendedReads)
else:
senseReads = filter(lambda x:x.sense() == '-' or x.sense() == '.',extendedReads)
antiReads = filter(lambda x:x.sense() == '+',extendedReads)
#at this point can output starts onto the GFF unless density is called
if density:
senseHash = defaultdict(int)
antiHash = defaultdict(int)
#filling in the readHashes
if sense == '+' or sense == 'both' or sense =='.':
for read in senseReads:
for x in range(read.start(),read.end()+1,1):
senseHash[x]+=1
if sense == '-' or sense == 'both' or sense == '.':
#print('foo')
for read in antiReads:
for x in range(read.start(),read.end()+1,1):
antiHash[x]+=1
#now apply flooring and filtering for coordinates
keys = uniquify(senseHash.keys()+antiHash.keys())
if floor > 0:
keys = filter(lambda x: (senseHash[x]+antiHash[x]) > floor,keys)
#coordinate filtering
keys = filter(lambda x: gffLocus.start() < x < gffLocus.end(),keys)
if clusterGram or matrix:
clusterLine = [gffLocus.ID(),gffLocus.__str__()]
if matrix:
binSize = (gffLocus.len()-1)/int(matrix)
nBins = int(matrix)
if clusterGram:
nBins = gffLocus.len()/binSize
if binSize == 0:
clusterLine+=['NA']*int(matrix)
newGFF.append(clusterLine)
continue
n=0
if gffLocus.sense() == '+' or gffLocus.sense() =='.' or gffLocus.sense() == 'both':
i = gffLocus.start()
while n <nBins:
n+=1
binKeys = filter(lambda x: i < x < i+binSize,keys)
binDen = float(sum([senseHash[x]+antiHash[x] for x in binKeys]))/binSize
clusterLine+=[round(binDen/MMR,4)]
i = i+binSize
else:
i = gffLocus.end()
while n < nBins:
n+=1
binKeys = filter(lambda x: i-binSize < x < i,keys)
binDen = float(sum([senseHash[x]+antiHash[x] for x in binKeys]))/binSize
clusterLine+=[round(binDen/MMR,4)]
i = i-binSize
newGFF.append(clusterLine)
#for regular old density calculation
else:
senseTotalDen = float(sum([senseHash[x] for x in keys]))/gffLocus.len()
antiTotalDen = float(sum([antiHash[x] for x in keys]))/gffLocus.len()
if rpm:
senseTotalDen = senseTotalDen/MMR
antiTotalDen = antiTotalDen/MMR
if sense == 'both' or sense == '.':
if gffLocus.sense() == '+' or gffLocus.sense() == '.':
readLine = '+'+':%s' % (round(senseTotalDen,4)) + ';' +'-' + ':%s' % (round(antiTotalDen,4))
else:
readLine = '+'+':%s' % (round(antiTotalDen,4)) + ';' +'-' + ':%s' % (round(senseTotalDen,4))
elif sense == '+':
readLine = '+'+':%s' % (round(senseTotalDen,4))
elif sense == '-':
readLine = '-' + ':%s' % (round(antiTotalDen,4))
newGFF.append(line + [readLine])
#if not cluster or density simply return reads
elif raw:
if sense == 'both' or sense == '.':
if gffLocus.sense() == '+' or gffLocus.sense() == '.':
readLine = '+'+':'+ join([str(locus.start()) for locus in senseReads],',') +';' + '-'+':'+ join([str(locus.start()) for locus in antiReads],',')
else:
readLine = '+'+':'+ join([str(locus.start()) for locus in antiReads],',')+';'+'-'+':'+ join([str(locus.start()) for locus in senseReads],',')
elif sense == '+':
readLine = gffLocus.sense()+':'+ join([str(locus.start()) for locus in senseReads],',')
elif sense == '-':
readLine = string.translate(gffLocus.sense(),senseTrans)+':'+ join([str(locus.start()) for locus in antiReads],',')
newGFF.append(line+[readLine])
#if not raw and not density gives total
else:
if sense == 'both' or sense == '.':
readLine = str((len(antiReads) + len(senseReads))/MMR)
elif sense == '+':
readLine = str(len(senseReads)/MMR)
elif sense == '-':
readLine = str(len(antiReads)/MMR)
newGFF.append(line+[readLine])
return newGFF
def convertEnrichedRegionsToGFF(enrichedRegionFile):
'''converts a young lab enriched regions file into a gff'''
newGFF = []
enrichedRegions = open(enrichedRegionFile,'r')
header = enrichedRegions.readline()
i = 0
for line in enrichedRegions:
line = line[:-1].split('\t')
newLine = ['chr'+line[0],'row_'+str(i),line[4],line[1],line[2],'','.','','row_'+str(i),'']
newGFF.append(newLine)
i+=1
return newGFF
#python bamToGFF.py --density --floor 0 -b test.sam.sorted.bam -g pol2_sample.gff -o pol2_sample_mapped.gff
def main():
from optparse import OptionParser
usage = "usage: %prog [options] -b [SORTED BAMFILE] -i [INPUTFILE] -o [OUTPUTFILE]"
parser = OptionParser(usage = usage)
#required flags
parser.add_option("-b","--bam", dest="bam",nargs = 1, default=None,
help = "Enter .bam file to be processed.")
parser.add_option("-i","--input", dest="input",nargs = 1, default=None,
help = "Enter .gff or ENRICHED REGION file to be processed.")
#output flag
parser.add_option("-o","--output", dest="output",nargs = 1, default=None,
help = "Enter the output filename.")
#additional options
parser.add_option("-s","--sense", dest="sense",nargs = 1, default='both',
help = "Map to '+','-' or 'both' strands. Default maps to both.")
parser.add_option("-u","--unique", dest="unique",nargs = 1, default=0,
help = "Takes only unique sequence tags (avoids pcr repeats). must provide number of million uniquely mapping reads") #BJA changed default from None to 0
parser.add_option("-d","--density", dest="density",action='store_true', default=False,
help = "Calculates a read density for each region, returns a single value per region")
parser.add_option("-f","--floor", dest="floor",nargs =1, default=0,
help = "Sets a read floor threshold necessary to count towards density")
parser.add_option("-e","--extension", dest="extension",nargs = 1, default=200,
help = "Extends reads by n bp. Default value is 200bp")
parser.add_option("-r","--rpm", dest="rpm",action = 'store_true', default=False,
help = "Normalizes density to reads per million (rpm)")
parser.add_option("-t","--total", dest="total",action = 'store_true', default=False,
help = "Gives the total read count in the region. Overrides density, floor, and rpm flags")
parser.add_option("-c","--cluster", dest="cluster",nargs = 1, default=None,
help = "Outputs a fixed bin size clustergram. user must specify bin size.")
parser.add_option("-m","--matrix", dest="matrix",nargs = 1, default=None,
help = "Outputs a variable bin sized matrix. User must specify number of bins.")
parser.add_option("-j","--jxn", dest="jxn",action = 'store_true', default=False,
help = "if flagged, includes jxn reads")
(options,args) = parser.parse_args()
print(options)
print(args)
if options.bam:
bamFile = options.bam
fullPath = os.path.abspath(bamFile)
bamName = fullPath.split('/')[-1].split('.')[0]
pathFolder = join(fullPath.split('/')[0:-1],'/')
fileList = os.listdir(pathFolder)
hasBai = False
for fileName in fileList:
if fileName.count(bamName) == 1 and fileName.count('.bai') == 1:
hasBai = True
if not hasBai:
print('ERROR: no associated .bai file found with bam. Must use a sorted bam with accompanying index file')
parser.print_help()
exit()
if options.sense:
if ['+','-','.','both'].count(options.sense) == 0:
print('ERROR: sense flag must be followed by +,-,.,both')
parser.print_help()
exit()
if options.cluster and options.matrix:
print('ERROR: Cannot specify both matrix and clustergram flags.')
parser.print_help()
exit()
if options.matrix:
try:
int(options.matrix)
except:
print('ERROR: User must specify an integer bin number for matrix (try 50)')
parser.print_help()
exit()
if options.cluster:
try:
int(options.cluster)
except:
print('ERROR: User must specify an integer bin size for clustergram (try 25)')
parser.print_help()
exit()
if options.input and options.bam:
inputFile = options.input
if inputFile.split('.')[-1] != 'gff':
print('converting file to a .gff')
gffFile = convertEnrichedRegionsToGFF(inputFile)
else:
gffFile = inputFile
bamFile = options.bam
if options.output == None:
output = os.getcwd() + inputFile.split('/')[-1]+'.mapped'
else:
output = options.output
if options.cluster:
print('mapping to GFF and making clustergram with fixed bin width')
newGFF = mapBamToGFF(bamFile,gffFile,options.sense,options.unique,int(options.extension),options.floor,options.density,options.rpm,options.cluster,True,None,False,options.jxn)
elif options.matrix:
print('mapping to GFF and making a matrix with fixed bin number')
newGFF = mapBamToGFF(bamFile,gffFile,options.sense,options.unique,int(options.extension),options.floor,options.density,options.rpm,25,None,options.matrix,False,options.jxn)
else:
print('mapping to GFF and returning reads')
if options.total:
newGFF = mapBamToGFF(bamFile,gffFile,options.sense,options.unique,int(options.extension),options.floor,options.density,options.rpm,25,None,None,False,options.jxn)
else:
newGFF = mapBamToGFF(bamFile,gffFile,options.sense,options.unique,int(options.extension),options.floor,options.density,options.rpm,25,None,None,True)
unParseTable(newGFF,output,'\t')
else:
parser.print_help()
if __name__ == "__main__":
main()

## Sheet: normalize_WIG_to_RPM
#!/usr/bin/perl
my $inputWIG = $ARGV[0];
my $mappedReads = $ARGV[1];
my @lineArr;
my $outputWIG = $inputWIG;
$outputWIG =~ s/\.gz$//g;
$outputWIG =~ s/\.wig$//g;
$outputWIG .= ".RPM.wig";
$mappedReads = $mappedReads/1000000;
print $mappedReads . "\n";
my $cntr=0;
open(FD,"gunzip -c $inputWIG |");
open(FOUT,"> $outputWIG");
while(<FD>){
	chomp($_);
#	if($_ =~ m/^(\d+\.{0,1}\d*)$/){
	if($_ !~ m/track/ && $_ !~ m/variable/) {
		@lineArr = split("\t", $_);
		my $height = $lineArr[1];
#		print "h1". $height . "\n";
		$height = $height/$mappedReads;
#		$height =~ m/^(\d+\.{0,1}\d{0,4})/;
#		$height = $1;
#		print $height . "\n";
		print FOUT $lineArr[0] . "\t" . $height."\n";
	}else{
#		print $_ . "\n";
		my $header = ($_ =~ s/name\=\"/name\=\"RPM\_/);
		print FOUT $_."\n";
	}
	$cntr++;
#	if($cntr>10){last;}
}
close(FD);
close(FOUT);
my $res = `gzip $outputWIG`;

## Sheet: ROSE_geneMapper2
#130428
#ROSE_geneMapper.py
#main method wrapped script to take the enhancer region table output of ROSE_Main and map genes to it
#will create two outputs a gene mapped region table where each row is an enhancer
#and a gene table where each row is a gene
#does this by default for super-enhancers only
import sys
import ROSE_utils
import os
from string import upper,join
from collections import defaultdict
#==================================================================
#====================MAPPING GENES TO ENHANCERS====================
#==================================================================
def mapEnhancerToGene(annotFile,enhancerFile,transcribedFile='',uniqueGenes=True,byRefseq=False):
'''
maps genes to enhancers. if uniqueGenes, reduces to gene name only. Otherwise, gives for each refseq
'''
print "Herp"
startDict = ROSE_utils.makeStartDict(annotFile)
print "Derp"
enhancerTable = ROSE_utils.parseTable(enhancerFile,'\t')
if len(transcribedFile) > 0:
transcribedTable = ROSE_utils.parseTable(transcribedFile,'\t')
transcribedGenes = [line[1] for line in transcribedTable]
else:
transcribedGenes = startDict.keys()
print('MAKING TRANSCRIPT COLLECTION')
transcribedCollection = ROSE_utils.makeTranscriptCollection(annotFile,0,0,500,transcribedGenes)
print('MAKING TSS COLLECTION')
tssLoci = []
for geneID in transcribedGenes:
tssLoci.append(ROSE_utils.makeTSSLocus(geneID,startDict,0,0))
#this turns the tssLoci list into a LocusCollection
#50 is the internal parameter for LocusCollection and doesn't really matter
tssCollection = ROSE_utils.LocusCollection(tssLoci,50)
geneDict = {'overlapping':defaultdict(list),'proximal':defaultdict(list)}
#list of all genes that appear in this analysis
overallGeneList = []
#set up the output tables
#first by enhancer
enhancerToGeneTable = [enhancerTable[5][0:6]+['OVERLAP_GENES','PROXIMAL_GENES','CLOSEST_GENE'] + enhancerTable[5][-2:]]
#next by gene
geneToEnhancerTable = [['GENE_NAME','REFSEQ_ID','PROXIMAL_ENHANCERS']]
for line in enhancerTable[6:]:
enhancerString = '%s:%s-%s' % (line[1],line[2],line[3])
enhancerLocus = ROSE_utils.Locus(line[1],line[2],line[3],'.',line[0])
#overlapping genes are transcribed genes whose transcript is directly in the stitchedLocus
overlappingLoci = transcribedCollection.getOverlap(enhancerLocus,'both')
overlappingGenes =[]
for overlapLocus in overlappingLoci:
overlappingGenes.append(overlapLocus.ID())
#proximalGenes are transcribed genes where the tss is within 50kb of the boundary of the stitched loci
proximalLoci = tssCollection.getOverlap(ROSE_utils.makeSearchLocus(enhancerLocus,50000,50000),'both')
proximalGenes =[]
for proxLocus in proximalLoci:
proximalGenes.append(proxLocus.ID())
distalLoci = tssCollection.getOverlap(ROSE_utils.makeSearchLocus(enhancerLocus,500000000,500000000),'both')
distalGenes =[]
for proxLocus in distalLoci:
distalGenes.append(proxLocus.ID())
overlappingGenes = ROSE_utils.uniquify(overlappingGenes)
proximalGenes = ROSE_utils.uniquify(proximalGenes)
distalGenes = ROSE_utils.uniquify(distalGenes)
allEnhancerGenes = overlappingGenes + proximalGenes + distalGenes
#these checks make sure each gene list is unique.
#technically it is possible for a gene to be overlapping, but not proximal since the
#gene could be longer than the 50kb window, but we'll let that slide here
for refID in overlappingGenes:
if proximalGenes.count(refID) == 1:
proximalGenes.remove(refID)
for refID in proximalGenes:
if distalGenes.count(refID) == 1:
distalGenes.remove(refID)
#Now find the closest gene
if len(allEnhancerGenes) == 0:
closestGene = ''
else:
#get enhancerCenter
enhancerCenter = (int(line[2]) + int(line[3]))/2
#get absolute distance to enhancer center
distList = [abs(enhancerCenter - startDict[geneID]['start'][0]) for geneID in allEnhancerGenes]
#get the ID and convert to name
#print enhancerCenter - startDict[geneID]['start'][0]
#print distList.index(min(distList))
#print min(distList)
#print len(distList)
	#print len(allEnhancerGenes[distList.index(min(distList))])
	#print line
	#print len(startDict[allEnhancerGenes[distList.index(min(distList))]])
	if startDict[allEnhancerGenes[distList.index(min(distList))]]['name']:
	closestGene = startDict[allEnhancerGenes[distList.index(min(distList))]]['name']
	else:
	closestGene = "NA";
#NOW WRITE THE ROW FOR THE ENHANCER TABLE
newEnhancerLine = line[0:6]
if byRefseq:
newEnhancerLine.append(join(ROSE_utils.uniquify([x for x in overlappingGenes]),','))
newEnhancerLine.append(join(ROSE_utils.uniquify([x for x in proximalGenes]),','))
#print newEnhancerLine
#print len(allEnhancerGenes)
#print distList
if len(allEnhancerGenes) > 0:
		closestGene = allEnhancerGenes[distList.index(min(distList))]
	newEnhancerLine.append(closestGene)
else:
		closestGene = "NA"
		newEnhancerLine.append(closestGene)
	else:
newEnhancerLine.append(join(ROSE_utils.uniquify([startDict[x]['name'] for x in overlappingGenes]),','))
newEnhancerLine.append(join(ROSE_utils.uniquify([startDict[x]['name'] for x in proximalGenes]),','))
closestGene = startDict[allEnhancerGenes[distList.index(min(distList))]]['name']
newEnhancerLine.append(closestGene)
newEnhancerLine += line[-2:]
enhancerToGeneTable.append(newEnhancerLine)
#Now grab all overlapping and proximal genes for the gene ordered table
overallGeneList +=overlappingGenes
for refID in overlappingGenes:
geneDict['overlapping'][refID].append(enhancerString)
overallGeneList+=proximalGenes
for refID in proximalGenes:
geneDict['proximal'][refID].append(enhancerString)
#End loop through
#Make table by gene
overallGeneList = ROSE_utils.uniquify(overallGeneList)
nameOrder = ROSE_utils.order([startDict[x]['name'] for x in overallGeneList])
usedNames = []
for i in nameOrder:
refID = overallGeneList[i]
geneName = startDict[refID]['name']
if usedNames.count(geneName) > 0 and uniqueGenes == True:
continue
else:
usedNames.append(geneName)
proxEnhancers = geneDict['proximal'][refID] + geneDict['overlapping'][refID]
newLine = [geneName,refID,join(proxEnhancers,',')]
geneToEnhancerTable.append(newLine)
#re-sort enhancerToGeneTable
enhancerOrder = ROSE_utils.order([int(line[-2]) for line in enhancerToGeneTable[1:]])
sortedTable = [enhancerToGeneTable[0]]
for i in enhancerOrder:
sortedTable.append(enhancerToGeneTable[(i+1)])
return sortedTable,geneToEnhancerTable
#==================================================================
#=========================MAIN METHOD==============================
#==================================================================
def main():
'''
main run call
'''
debug = False
from optparse import OptionParser
usage = "usage: %prog [options] -g [GENOME] -i [INPUT_ENHANCER_FILE]"
parser = OptionParser(usage = usage)
#required flags
parser.add_option("-i","--i", dest="input",nargs = 1, default=None,
help = "Enter a ROSE ranked enhancer or super-enhancer file")
parser.add_option("-g","--genome", dest="genome",nargs = 1, default=None,
help = "Enter the genome build (MM9,MM8,HG18,HG19)")
#optional flags
parser.add_option("-l","--list", dest="geneList",nargs = 1, default=None,
help = "Enter a gene list to filter through")
parser.add_option("-o","--out", dest="out",nargs = 1, default=None,
help = "Enter an output folder. Default will be same folder as input file")
parser.add_option("-r","--refseq",dest="refseq",action = 'store_true', default=False,
help = "If flagged will write output by refseq ID and not common name")
#RETRIEVING FLAGS
(options,args) = parser.parse_args()
if not options.input or not options.genome:
parser.print_help()
exit()
#GETTING THE INPUT
enhancerFile = options.input
#making the out folder if it doesn't exist
if options.out:
outFolder = ROSE_utils.formatFolder(options.out,True)
else:
outFolder = join(enhancerFile.split('/')[0:-1],'/') + '/'
#GETTING THE GENOME
genome = options.genome
print('USING %s AS THE GENOME' % genome)
#GETTING THE CORRECT ANNOT FILE
cwd = os.getcwd()
genomeDict = {
'HG18':'%s/annotation/hg18_refseq.ucsc' % (cwd),
'MM9': '%s/annotation/mm9_refseq.ucsc' % (cwd),
'HG19':'%s/annotation/hg19_refseq.ucsc' % (cwd),
'MM8': '%s/annotation/mm8_refseq.ucsc' % (cwd),
'MM10':'%s/annotation/mm10_refseq.ucsc' % (cwd),
}
annotFile = genomeDict[upper(genome)]
#GETTING THE TRANSCRIBED LIST
if options.geneList:
transcribedFile = options.geneList
else:
transcribedFile = ''
enhancerToGeneTable,geneToEnhancerTable = mapEnhancerToGene(annotFile,enhancerFile,uniqueGenes=True,byRefseq=options.refseq, transcribedFile=transcribedFile)
#Writing enhancer output
enhancerFileName = enhancerFile.split('/')[-1].split('.')[0]
#writing the enhancer table
out1 = '%s%s_ENHANCER_TO_GENE.txt' % (outFolder,enhancerFileName)
ROSE_utils.unParseTable(enhancerToGeneTable,out1,'\t')
#writing the gene table
out2 = '%s%s_GENE_TO_ENHANCER.txt' % (outFolder,enhancerFileName)
ROSE_utils.unParseTable(geneToEnhancerTable,out2,'\t')
if __name__ == "__main__":
main()

## Sheet: call_and_assign_enhancers
# macs/041014
# samtools/1.2
# bedtools/2.25.0
# R/3.4.0
# bowtie/1.2.2
# wigToBigWig/4
# ucsc/041619
# https://bitbucket.org/young_computation/rose/src
# wget ftp://ftp.ccb.jhu.edu/pub/data/bowtie_indexes/hg19.ebwt.zip
#######################################
### Align single-end datasets
#######################################
declare -A files=(
["K299_H3K27ac_MWZ7126"]="20190701_K299_H3K27ac_MWZ7126_S6_R1_001.fastq.gz"
["K299_Input_MWZ7126"]="20190701_K299_Input_MWZ7126_S5_R1_001.fastq.gz"
["MAC1_H3K27ac_MWZ7126"]="20190701_MAC1_H3K7ac_MWZ7126_S2_R1_001.fastq.gz"
["MAC1_Input_MWZ7126"]="20190701_MAC1_Input_MWZ7126_S1_R1_001.fastq.gz"
["JB6_H3K27ac_MWZ7415"]="20190930_JB6_H3K27ac_MWZ7415_S1_R1_001.fastq.gz"
["JB6_Input_MWZ7415"]="20190930_JB6_input_MWZ7415_S2_R1_001.fastq.gz"
["MAC2A_H3K27ac_MWZ7415"]="20190930_MAC2A_H3K27ac_MWZ7415_S9_R1_001.fastq.gz"
["MAC2A_Input_MWZ7415"]="20190930_MAC2A_input_MWZ7415_S10_R1_001.fastq.gz"
["SR786_H3K27ac_MWZ7415"]="20190930_SR786_H3K27ac_MWZ7415_S3_R1_001.fastq.gz"
["SR786_Input_MWZ7415"]="20190930_SR786_input_MWZ7415_S4_R1_001.fastq.gz"
["SUDHL1_H3K27ac_MWZ7415"]="20190930_SUDHL1_H3K27ac_MWZ7415_S5_R1_001.fastq.gz"
["SUDHL1_Input_MWZ7415"]="20190930_SUDHL1_input_MWZ7415_S6_R1_001.fastq.gz"
["SUPM2_H3K27ac_MWZ7415"]="20190930_SUPM2_H3K27ac_MWZ7415_S7_R1_001.fastq.gz"
["SUPM2_Input_MWZ7415"]="20190930_SUPM2_input_MWZ7415_S8_R1_001.fastq.gz"
["FEPD_H3K27ac_MWZ7484"]="20191025_FE-PD_H3K27ac_MWZ7484_S9_R1_001.fastq.gz"
["FEPD_Input_MWZ7484"]="20191025_FE-PD_Input_MWZ7484_S10_R1_001.fastq.gz"
)
for file in "${!files[@]}"
do
export readLength=$(zcat ${files[$file]} | head -n 2 | tail -n 1 | awk '{print length}')
bowtie -l $readLength -p 20 -k 2 -m 2 --best -S hg19 ${files[$file]} \> $file.sam
samtools view -b $file.sam \> $file.bam
samtools sort -o $file.sorted.bam $file.bam
samtools index $file.sorted.bam
macs14 -t $file.sorted.bam -w -S --space=50 --nomodel --shiftsize=200 -n $file\_nm
export mappedReads=$(grep "filtering" $file\_nm_peaks.xls | awk -F':' '{print $2}' | sed s/\ //)
perl normalize_WIG_to_RPM.pl $file\_nm_MACS_wiggle/treat/$file\_nm_treat_afterfiting_all.wig.gz $mappedReads
wigToBigWig -clip $file\_nm_MACS_wiggle/treat/$file\_nm_treat_afterfiting_all.RPM.wig.gz UCSC_hg19_chromInfo.tab $file.bw
done
#######################################
### Align paired-end datasets
#######################################
declare -A files1=(
["ALCL_208_H3K27ac_NP8756"]="20210312_ALCL_208_NP8756_S20_R1_001.fastq.gz"
["ALCL_54_H3K27ac_NP8756"]="20210312_ALCL_54_NP8756_S212_R1_001.fastq.gz"
["ALCL_208_Input_NP8756"]="20210312_Input_ALCL_208_NP8756_S220_R1_001.fastq.gz"
["ALCL_54_Input_NP8756"]="20210312_Input_ALCL_54_NP8756_S218_R1_001.fastq.gz"
)
declare -A files2=(
["ALCL_208_H3K27ac_NP8756"]="20210312_ALCL_208_NP8756_S20_R2_001.fastq.gz"
["ALCL_54_H3K27ac_NP8756"]="20210312_ALCL_54_NP8756_S212_R2_001.fastq.gz"
["ALCL_208_Input_NP8756"]="20210312_Input_ALCL_208_NP8756_S220_R2_001.fastq.gz"
["ALCL_54_Input_NP8756"]="20210312_Input_ALCL_54_NP8756_S218_R2_001.fastq.gz"
)
for file in "${!files1[@]}"
do
export readLength=$(zcat ${files1[$file]} | head -n 2 | tail -n 1 | awk '{print length}')
echo $readLength
bowtie -l $readLength -p 20 -k 2 -m 2 --best -S hg19 ${files1[$file]} \> $file.1.sam
bowtie -l $readLength -p 20 -k 2 -m 2 --best -S hg19 ${files2[$file]} \> $file.2.sam
samtools sort $file.1.sam -o $file.1.sorted.bam
samtools sort $file.2.sam -o $file.2.sorted.bam
samtools cat -o $file.SE.bam $file.1.sorted.bam $file.2.sorted.bam
samtools sort $file.SE.bam -o $file.SE.sorted.bam
samtools index $file.SE.sorted.rmdup.bam
macs14 -t $file.SE.sorted.bam -w -S --space=50 --nomodel --shiftsize=200 -n $file.SE_nm_s200
export mappedSE=$(samtools view -c -F 4 $file.SE.sorted.bam)
perl normalize_WIG_to_RPM.pl $file.SE_nm_s200_MACS_wiggle/treat/$file.SE_nm_s200_treat_afterfiting_all.wig.gz $mappedSE
wigToBigWig -clip $file.SE_nm_s200_MACS_wiggle/treat/$file.SE_nm_s200_treat_afterfiting_all.RPM.wig.gz UCSC_hg19_chromInfo.tab $file.SE_nm_s200.RPM.bw
done
####################################
#### Run ROSE
####################################
declare -A k27ac=(
["K299_H3K27ac_MWZ7126"]="K299_H3K27ac_MWZ7126.sorted.bam"
["MAC1_H3K27ac_MWZ7126"]="MAC1_H3K27ac_MWZ7126.sorted.bam"
["JB6_H3K27ac_MWZ7415"]="JB6_H3K27ac_MWZ7415.sorted.bam"
["MAC2A_H3K27ac_MWZ7415"]="MAC2A_H3K27ac_MWZ7415.sorted.bam"
["SR786_H3K27ac_MWZ7415"]="SR786_H3K27ac_MWZ7415.sorted.bam"
["SUDHL1_H3K27ac_MWZ7415"]="SUDHL1_H3K27ac_MWZ7415.sorted.bam"
["SUPM2_H3K27ac_MWZ7415"]="SUPM2_H3K27ac_MWZ7415.sorted.bam"
["FEPD_H3K27ac_MWZ7484"]="FEPD_H3K27ac_MWZ7484.sorted.bam"
["ALCL_208_H3K27ac_NP8756"]="ALCL_208_H3K27ac_NP8756.SE.sorted.bam"
["ALCL_54_H3K27ac_NP8756"]="ALCL_54_H3K27ac_NP8756.SE.sorted.bam"
)
declare -A ctrl=(
["K299_H3K27ac_MWZ7126"]="K299_Input_MWZ7126.sorted.bam"
["MAC1_H3K27ac_MWZ7126"]="MAC1_Input_MWZ7126.sorted.bam"
["JB6_H3K27ac_MWZ7415"]="JB6_Input_MWZ7415.sorted.bam"
["MAC2A_H3K27ac_MWZ7415"]="MAC2A_Input_MWZ7415.sorted.bam"
["SR786_H3K27ac_MWZ7415"]="SR786_Input_MWZ7415.sorted.bam"
["SUDHL1_H3K27ac_MWZ7415"]="SUDHL1_Input_MWZ7415.sorted.bam"
["SUPM2_H3K27ac_MWZ7415"]="SUPM2_Input_MWZ7415.sorted.bam"
["FEPD_H3K27ac_MWZ7484"]="FEPD_Input_MWZ7484.sorted.bam"
["ALCL_208_H3K27ac_NP8756"]="ALCL_208_Input_NP8756.SE.sorted.bam"
["ALCL_54_H3K27ac_NP8756"]="ALCL_54_Input_NP8756.SE.sorted.bam"
)
awk -F\\t '{
if ($4 =="+")
print $3 "\t" $2 "\t\t" $5-500 "\t" $5+500 "\t\t+\t\t" $2
else if($4 =="-")
print $3 "\t" $2 "\t\t" $6-500 "\t" $6+500 "\t\t-\t\t" $2
}' annotation/hg19_refseq.ucsc | sort -k1,1 -k4,4n >| hg19_refseq.proms.gff
export promFile="hg19_refseq.proms.gff"
wget https://www.encodeproject.org/files/ENCFF001TDO/@@download/ENCFF001TDO.bed.gz
gunzip ENCFF001TDO.bed.gz
for file in "${!k27ac[@]}"
do
intersectBed -v -a ${k27ac[$file]} -b ENCFF001TDO.bed > $file.K27.noBlack.bam
intersectBed -v -a ${ctrl[$file]} -b ENCFF001TDO.bed > $file.Ctrl.noBlack.bam
macs14 -t $file.K27.noBlack.bam -c $file.Ctrl.noBlack.bam -n $file\_nB -p 1e-9 --keep-dup=auto
macs14 -t $file.K27.noBlack.bam -c $file.Ctrl.noBlack.bam -n $file\_nB_kdall -p 1e-9 --keep-dup=all
samtools index $file.K27.noBlack.bam
samtools index $file.Ctrl.noBlack.bam
cat $file\_nB_kdall_peaks.bed $file\_nB_peaks.bed | sort -k1,1 -k2,2n | mergeBed -i - > $file\_unionpeaks.nB.bed
cat -n $file\_unionpeaks.nB.bed | awk -F\\t '{print $2 "\t" $1 "\t\t" $3 "\t" $4 "\t\t.\t\t" $1}' | sed s/\ //g > $file\_unionpeaks_nB.gff
python2 ROSE_main.py -s 12500 -t 2000 -g hg19 -i $file\_unionpeaks_nB.gff -r $file.K27.noBlack.bam -c $file.Ctrl.noBlack.bam -o ROSE_output_hg19
#################################
##### Assignment #######
#################################
bamToGFF.py -i $promFile -b $file.K27.noBlack.bam -o $file.nB.promDens -e 200 -m 1 -r -d
length=$(wc -l $file.nB.promDens | awk -F\ '{print $1}')
length2=$(echo "$(($length * 2 / 3))")
sort -nk 3 $file.nB.promDens | tail -n $length2 | awk -F\\t '{print "\t" $1}' > $file.exprPromTwoThirds.nB
python2 ROSE_geneMapper2.py -i ROSE_output_hg19/$file\_unionpeaks_nB_SuperEnhancers.table.txt -l $file.exprPromTwoThirds.nB -o asst_expr_23rds/ -g hg19 -r
python2 ROSE_geneMapper2.py -i ROSE_output_hg19/$file\_unionpeaks_nB_AllEnhancers.table.txt -l $file.exprPromTwoThirds.nB -o asst_expr_23rds/ -g hg19 -r
done
cp ~/Toolbox/ROSE_geneMapper_CYL.py ROSE_geneMapper2.py
cp ~/Software/bamToGFF.py .
cp ~/Software/utils.py .
cp ~/Toolbox/normalize_WIG_to_RPM.pl .

## Sheet: utils
#!/usr/bin/python
#SET OF GENERAL UTILITY FUNCTIONS FOR SEQ DATA
#last modified 141217
#please edit this to the location of the samtools program
samtoolsString ='samtools'
'''
The MIT License (MIT)
Copyright (c) 2013 Charles Lin
Permission is hereby granted, free of charge, to any person obtaining a copy
of this software and associated documentation files (the "Software"), to deal
in the Software without restriction, including without limitation the rights
to use, copy, modify, merge, publish, distribute, sublicense, and/or sell
copies of the Software, and to permit persons to whom the Software is
furnished to do so, subject to the following conditions:
The above copyright notice and this permission notice shall be included in
all copies or substantial portions of the Software.
THE SOFTWARE IS PROVIDED "AS IS", WITHOUT WARRANTY OF ANY KIND, EXPRESS OR
IMPLIED, INCLUDING BUT NOT LIMITED TO THE WARRANTIES OF MERCHANTABILITY,
FITNESS FOR A PARTICULAR PURPOSE AND NONINFRINGEMENT. IN NO EVENT SHALL THE
AUTHORS OR COPYRIGHT HOLDERS BE LIABLE FOR ANY CLAIM, DAMAGES OR OTHER
LIABILITY, WHETHER IN AN ACTION OF CONTRACT, TORT OR OTHERWISE, ARISING FROM,
OUT OF OR IN CONNECTION WITH THE SOFTWARE OR THE USE OR OTHER DEALINGS IN
THE SOFTWARE.
'''
#Locus, LocusCollection, and Gene classes were generously provided by Graham Ruby and Charles Lin
#Additional functions are found from online sources and are noted in the comments
#==================================================================
#===========================DEPENDENCIES===========================
#==================================================================
import os
import gzip
import time
import re
import sys
import math
# Very pretty error reporting, where available
try:
from IPython.core import ultratb
sys.excepthook = ultratb.FormattedTB(mode='Context', color_scheme='Linux')
except ImportError:
pass
from string import join, maketrans
import subprocess
import datetime
from collections import defaultdict
#==================================================================
#======================TABLE OF CONTENTS===========================
#==================================================================
#1. Input/Output and file handling functions
#def open(file,mode='r'): <- replaces open with a version that can handle gzipped files
#def parseTable(fn, sep, header = False,excel = False): <- opens standard delimited files
#def unParseTable(table, output, sep): <- writes standard delimited files, opposite of parseTable
#def formatBed(bed,output=''):
#def bedToGFF(bed,output=''):
#def gffToBed(gff,output= ''): <- converts standard UCSC gff format files to UCSC bed format files
#def formatFolder(folderName,create=False): <- checks for the presence of any folder and makes it if create =True
#2. Gene annotation functions
#def makeStartDict(annotFile,geneList = []): <- takes a standard UCSC refseq table and creates a dictionary keyed by refseq ID with info about each transcript
#def getTSSs(geneList,refseqTable,refseqDict): <- returns the TSS location of any gene
#def importRefseq(refseqFile, returnMultiples = False): <- imports a standard UCSC refseq annotation file into a dictionary
#def makeGenes(annotFile,geneList=[],asDict = False): <- takes a UCSC refseq annotation file and a gene list and makes a list or dictionary of Gene class objects
#def makeTranscriptCollection(annotFile,upSearch,downSearch,window = 500,geneList = []): <- takes a UCSC refseq annotation file and makes a LocusCollection where each locus is a full transcript
#def importBoundRegion(boundRegionFile,name): <- imports a bound region file (a standard bed or macs output bed)
#3. Locus class
#class Locus(chr,start,end,sense,ID) <- standard locus class for tracking genomic loci
#class LocusCollection(lociList,windowSize=500) <- a collection of locus objects used for querying large sets of loci
#4. Gene class
#class Gene(name,chr,sense,txCoords,cdCoords,exStarts,exEnds,commonName=''): <- gene class object that contains all annotation information about a given transcript
#5. Locus functions
#def locusCollectionToGFF(locusCollection): <- turns a locus collection into a gff
#def gffToLocusCollection(gff,window =500): <- turns a gff into a locus collection (reverse of gff)
#def makeTSSLocus(gene,startDict,upstream,downstream): <- from a start dict makes a locus surrounding the tss
#def makeSearchLocus(locus,upSearch,downSearch): <- takes an existing locus and makes a larger flanking locus
#def makeSECollection(enhancerFile,name,top=0):
#6. Bam class
#class Bam(bamFile) <- a class for handling and manipulating bam objects. requires samtools
#7. Misc. functions
#def uniquify(seq, idfun=None): <- makes a list unique
#def order(x, NoneIsLast = True, decreasing = False): <- returns the ascending or descending order of a list
#8 Sequence functions
#def fetchSeq(directory,chrom,start,end,UCSC=False,lineBreaks=True,header = True): <- grabs sequence from a region
#def gffToFasta(species,directory,gff,UCSC = True): <- converts a gff to a fasta
#def revComp(seq,rev = True, RNA=False): <- is awesome
#==================================================================
#==========================I/O FUNCTIONS===========================
#==================================================================
# TODO: Overriding internal functions is evil!
bopen=open
def open(fileName,mode='r'):
if fileName.split('.')[-1] == 'gz':
return gzip.open(fileName, mode + 'b')
else:
return bopen(fileName, mode)
#parseTable 4/14/08
#takes in a table where columns are separated by a given symbol and outputs
#a nested list such that list[row][col]
#example call:
#table = parseTable('file.txt','\t')
def parseTable(fn, sep, header = False,excel = False):
fh = open(fn)
if header == True:
header = fh.readline() #disposes of the header
table = []
for line in fh:
line = line.rstrip().split(sep)
table.append(line)
fh.close()
return table
#unParseTable 4/14/08
#takes in a table generated by parseTable and writes it to an output file
#takes as parameters (table, output, sep), where sep is how the file is delimited
#example call unParseTable(table, 'table.txt', '\t') for a tab del file
def unParseTable(table, output, sep):
fh_out = open(output, 'w')
if len(sep) == 0:
for i in table:
fh_out.write(str(i) + '\n')
else:
for line in table:
fh_out.write(sep.join([str(x) for x in line]) + '\n')
fh_out.close()
def formatBed(bed,output=''):
'''
formats a bed file from UCSC or MACS into a WUSTL gateway compatible bed
'''
newBed = []
if type(bed) == str:
bed = parseTable(bed,'\t')
indexTicker = 1
for line in bed:
newLine = line[0:4]
try:
strand = line[5]
except IndexError:
strand = '.'
newLine+= [indexTicker,strand]
indexTicker +=1
newBed.append(newLine)
if len(output) > 0:
unParseTable(newBed,output,'\t')
else:
return newBed
def bedToGFF(bed, output=''):
'''
turns a bed into a gff file
'''
if isinstance(bed, str):
bed = parseTable(bed, '\t')
bed = formatBed(bed)
gff = []
for line in bed:
gffLine = [line[0],line[3],'',line[1],line[2],line[4],line[5],'',line[3]]
gff.append(gffLine)
if len(output) > 0:
unParseTable(gff,output,'\t')
else:
return gff
#100912
#gffToBed
def gffToBed(gff,output= ''):
'''
turns a gff to a bed file
'''
bed = []
for line in gff:
newLine = [line[0],line[3],line[4],line[1],0,line[6]]
bed.append(newLine)
if len(output) == 0:
return bed
else:
unParseTable(bed,output,'\t')
def formatFolder(folderName, create=False):
'''
makes sure a folder exists and if not makes it
returns a bool for folder
'''
if folderName[-1] != '/':
folderName +='/'
try:
os.listdir(folderName)
return folderName
except OSError:
print('folder %s does not exist' % (folderName))
if create:
os.mkdir(folderName)
return folderName
return False
def checkOutput(fileName, waitTime = 1, timeOut = 30):
'''
checks for the presence of a file every N minutes
if it exists, returns True
default is 1 minute with a max timeOut of 30 minutes
'''
waitTime = int(waitTime*60)
timeOut = int(timeOut*60)
maxTicker = timeOut/waitTime
ticker = 0
fileExists = False
while not fileExists:
try:
size1 = os.stat(fileName).st_size
time.sleep(.5)
size2 = os.stat(fileName).st_size
if size1 == size2:
fileExists = True
else:
time.sleep(waitTime)
ticker+=1
except OSError:
time.sleep(waitTime)
ticker+=1
if ticker == maxTicker:
break
time.sleep(.1)
if fileExists:
return True
else:
print('OPERATION TIMED OUT. FILE %s NOT FOUND' % (fileName))
return False
def getParentFolder(inputFile):
'''
returns the parent folder for any file
'''
parentFolder = join(inputFile.split('/')[:-1],'/') +'/'
if parentFolder =='':
return './'
else:
return parentFolder
#==================================================================
#===================ANNOTATION FUNCTIONS===========================
#==================================================================
def makeStartDict(annotFile, geneList=[]):
'''
makes a dictionary keyed by refseq ID that contains information about
chrom/start/stop/strand/common name
'''
if type(geneList) == str:
geneList = parseTable(geneList, '\t')
geneList = [line[0] for line in geneList]
if annotFile.upper().count('REFSEQ') == 1:
refseqTable,refseqDict = importRefseq(annotFile)
if len(geneList) == 0:
geneList = refseqDict.keys()
startDict = {}
for gene in geneList:
if refseqDict.has_key(gene) == False:
continue
startDict[gene]={}
startDict[gene]['sense'] = refseqTable[refseqDict[gene][0]][3]
startDict[gene]['chr'] = refseqTable[refseqDict[gene][0]][2]
startDict[gene]['start'] = getTSSs([gene],refseqTable,refseqDict)
if startDict[gene]['sense'] == '+':
startDict[gene]['end'] =[int(refseqTable[refseqDict[gene][0]][5])]
else:
startDict[gene]['end'] = [int(refseqTable[refseqDict[gene][0]][4])]
startDict[gene]['name'] = refseqTable[refseqDict[gene][0]][12]
return startDict
#generic function to get the TSS of any gene
def getTSSs(geneList,refseqTable,refseqDict):
#refseqTable,refseqDict = importRefseq(refseqFile)
if len(geneList) == 0:
refseq = refseqTable
else:
refseq = refseqFromKey(geneList,refseqDict,refseqTable)
TSS = []
for line in refseq:
if line[3] == '+':
TSS.append(line[4])
if line[3] == '-':
TSS.append(line[5])
TSS = map(int,TSS)
return TSS
#10/13/08
#importRefseq
#takes in a refseq table and makes a refseq table and a refseq dictionary for keying the table
def importRefseq(refseqFile, returnMultiples = False):
'''
opens up a refseq file downloaded by UCSC
'''
refseqTable = parseTable(refseqFile,'\t')
refseqDict = {}
ticker = 1
for line in refseqTable[1:]:
if refseqDict.has_key(line[1]):
refseqDict[line[1]].append(ticker)
else:
refseqDict[line[1]] = [ticker]
ticker = ticker + 1
multiples = []
for i in refseqDict:
if len(refseqDict[i]) > 1:
multiples.append(i)
if returnMultiples == True:
return refseqTable,refseqDict,multiples
else:
return refseqTable,refseqDict
#12/29/08
#refseqFromKey(refseqKeyList,refseqDict,refseqTable)
#function that grabs refseq lines from refseq IDs
def refseqFromKey(refseqKeyList,refseqDict,refseqTable):
typeRefseq = []
for name in refseqKeyList:
if refseqDict.has_key(name):
typeRefseq.append(refseqTable[refseqDict[name][0]])
return typeRefseq
#10/13/08
#make genes
#turns a refseq ID into a Gene object from utility module
def makeGenes(annotFile,geneList=[],asDict = False):
'''
takes in a refseq or ensembl annotation file and enters all identifiers in the geneList into a list as gene objects
'''
if asDict:
genes = {}
else:
genes = []
if type(geneList) == str:
print('importing gene list from %s' % (geneList))
geneList = parseTable(geneList,'\t')
geneList = [line[0] for line in geneList]
if annotFile.upper().count('REFSEQ') == 1:
refTable,refDict = importRefseq(annotFile)
if len(geneList) == 0:
geneList = refDict.keys()
for refseqID in geneList:
if refseqID not in refDict:
#print('no such gene ' + str(refseqID))
continue
geneIndex = refDict[refseqID][0]
geneLine = refTable[int(geneIndex)]
exonStarts = map(int,geneLine[9].split(',')[:-1])
exonEnds = map(int,geneLine[10].split(',')[:-1])
gene = Gene(refseqID,geneLine[2],geneLine[3],[int(geneLine[4]),int(geneLine[5])],[int(geneLine[6]),int(geneLine[7])],exonStarts,exonEnds,geneLine[12])
if asDict:
genes[refseqID] = gene
else:
genes.append(gene)
return genes
#04/07/09
#makes a LocusCollection w/ each transcript as a locus
#bob = makeTranscriptCollection('/Users/chazlin/genomes/mm8/mm8refseq.txt')
def makeTranscriptCollection(annotFile,upSearch,downSearch,window = 500,geneList = []):
'''
makes a LocusCollection w/ each transcript as a locus
takes in either a refseqfile or an ensemblGFF
'''
if annotFile.upper().count('REFSEQ') == 1:
refseqTable,refseqDict = importRefseq(annotFile)
locusList = []
ticker = 0
if len(geneList) == 0:
geneList = refseqDict.keys()
for line in refseqTable[1:]:
if line[1] in geneList:
if line[3] == '-':
locus = Locus(line[2],int(line[4])-downSearch,int(line[5])+upSearch,line[3],line[1])
else:
locus = Locus(line[2],int(line[4])-upSearch,int(line[5])+downSearch,line[3],line[1])
locusList.append(locus)
ticker = ticker + 1
if ticker%1000 == 0:
print(ticker)
transCollection = LocusCollection(locusList, window)
return transCollection
#140213
def nameToRefseq(geneNamesList,annotFile,unique=True):
'''
takes a list of names and gets you the refseqID
'''
startDict= makeStartDict(annotFile)
nameDict = defaultdict(list)
for refID in startDict.keys():
name = startDict[refID]['name']
nameDict[name].append(refID)
newTable = []
for name in geneNamesList:
refIDList = nameDict[name]
#unique preserves the initial number of genes in geneNamesList
#by taking only 1 refID per geneName
#will take the first in the refList, which should usually be the lower
#refID and thus the more relevant, but no guarantees
if unique:
newTable.append([name,refIDList[0]])
else:
for refID in refIDList:
newTable.append([name,refID])
return newTable
#06/11/09
#import bound region
#imports a bound region file and turns it into a locus collection
#bound region files are output by my pipeline as Name_boundFile.txt files
def importBoundRegion(boundRegionFile,name):
'''
imports bound regions in either bed format or in error model format
'''
bound = parseTable(boundRegionFile,'\t')
lociList = []
ticker = 1
#
if boundRegionFile.split('.')[-1] == 'bed':
bed = True
else:
bed = False
if bed:
for line in bound:
if ticker%1000 == 0:
print(ticker)
lociList.append(Locus(line[0],int(line[1]),int(line[2]),'.',ID = name + '_' + str(ticker)))
ticker = ticker + 1
else:
for line in bound:
if ticker%1000 == 0:
print(ticker)
lociList.append(Locus('chr'+line[0],int(line[1]),int(line[2]),'.',ID = name + '_' + str(ticker)))
ticker = ticker + 1
return LocusCollection(lociList,500)
#==================================================================
#========================LOCUS INSTANCE============================
#==================================================================
#Locus and LocusCollection instances courtesy of Graham Ruby
class Locus:
# this may save some space by reducing the number of chromosome strings
# that are associated with Locus instances (see __init__).
__chrDict = dict()
__senseDict = {'+':'+', '-':'-', '.':'.'}
# chr = chromosome name (string)
# sense = '+' or '-' (or '.' for an ambidexterous locus)
# start,end = ints of the start and end coords of the locus;
# end coord is the coord of the last nucleotide.
def __init__(self,chr,start,end,sense,ID='',score=0):
coords = sorted([int(start), int(end)])
# this method for assigning chromosome should help avoid storage of
# redundant strings.
if not(self.__chrDict.has_key(chr)): self.__chrDict[chr] = chr
self._chr = self.__chrDict[chr]
self._sense = self.__senseDict[sense]
self._start = int(coords[0])
self._end = int(coords[1])
self._ID = ID
self._score = score
def ID(self): return self._ID
def chr(self): return self._chr
def start(self): return self._start ## returns the smallest coordinate
def end(self): return self._end ## returns the biggest coordinate
def len(self): return self._end - self._start + 1
def score(self): return self._score
def getAntisenseLocus(self):
if self._sense=='.': return self
else:
switch = {'+':'-', '-':'+'}
return Locus(self._chr,self._start,self._end,switch[self._sense])
def coords(self): return [self._start,self._end] ## returns a sorted list of the coordinates
def sense(self): return self._sense
# returns boolean; True if two loci share any coordinates in common
def overlaps(self,otherLocus):
if self.chr()!=otherLocus.chr(): return False
elif not(self._sense=='.' or \
otherLocus.sense()=='.' or \
self.sense()==otherLocus.sense()): return False
elif self.start() > otherLocus.end() or otherLocus.start() > self.end(): return False
else: return True
# returns boolean; True if all the nucleotides of the given locus overlap
# with the self locus
def contains(self,otherLocus):
if self.chr()!=otherLocus.chr(): return False
elif not(self._sense=='.' or \
otherLocus.sense()=='.' or \
self.sense()==otherLocus.sense()): return False
elif self.start() > otherLocus.start() or otherLocus.end() > self.end(): return False
else: return True
# same as overlaps, but considers the opposite strand
def overlapsAntisense(self,otherLocus):
return self.getAntisenseLocus().overlaps(otherLocus)
# same as contains, but considers the opposite strand
def containsAntisense(self,otherLocus):
return self.getAntisenseLocus().contains(otherLocus)
def __hash__(self): return self._start + self._end
def __eq__(self,other):
if self.__class__ != other.__class__: return False
if self.chr()!=other.chr(): return False
if self.start()!=other.start(): return False
if self.end()!=other.end(): return False
if self.sense()!=other.sense(): return False
return True
def __ne__(self,other): return not(self.__eq__(other))
def __str__(self): return self.chr()+'('+self.sense()+'):'+'-'.join(map(str,self.coords()))
def plotStr(self): return self.chr() + ':' + self.sense() + ':' + '-'.join(map(str,self.coords()))
def checkRep(self):
pass
def gffLine(self): return [self.chr(),self.ID(),'',self.start(),self.end(),'',self.sense(),'',self.ID()]
def getConservation(self,phastConFolder):
'''
uses tabix to get a per base conservation score from an indexed conservation bedgraph
'''
tabixString = 'tabix' #set the path/location of tabix
#figure out which file is the correct one
chrom = self.chr()
phastFile = [phastConFolder + x for x in os.listdir(phastConFolder) if x.count('bg.gz') == 1 and x.count('tbi') == 0 and x.split('.')[0] == chrom][0]
tabixCmd = '%s %s %s:%s-%s' % (tabixString,phastFile,self.chr(),self.start(),self.end())
phast = subprocess.Popen(tabixCmd,stdin = subprocess.PIPE,stderr = subprocess.PIPE,stdout = subprocess.PIPE,shell = True)
phastLines = phast.stdout.readlines()
phast.stdout.close()
phastTable = [x.rstrip().split('\t') for x in phastLines]
#print phastTable
#set up a conservation sum
phastSum = 0.0
#and number of bases w/ conservation data
phastBases = 0
for line in phastTable:
if int(line[1]) < self.start():
lineLen = min(int(line[2]),self.end()) - self.start() +1
phastSum += lineLen*float(line[3])
phastBases += lineLen
elif int(line[2]) > self.end():
lineLen = self.end() - max(int(line[1]),self.start())
phastSum += lineLen*float(line[3])
phastBases += lineLen
else:
lineLen = int(line[2]) - int(line[1])
phastSum += lineLen*float(line[3])
phastBases += lineLen
if phastBases > self.len():
print "this locus is sad %s. please debug me" % (self.__str__())
print "locus length is %s" % (self.len())
print "phastBases are %s" % (phastBases)
return phastSum/self.len()
class LocusCollection:
def __init__(self,loci,windowSize=50):
### top-level keys are chr, then strand, no space
self.__chrToCoordToLoci = dict()
self.__loci = dict()
self.__winSize = windowSize
for lcs in loci: self.__addLocus(lcs)
def __addLocus(self,lcs):
if not(self.__loci.has_key(lcs)):
self.__loci[lcs] = None
if lcs.sense()=='.': chrKeyList = [lcs.chr()+'+', lcs.chr()+'-']
else: chrKeyList = [lcs.chr()+lcs.sense()]
for chrKey in chrKeyList:
if not(self.__chrToCoordToLoci.has_key(chrKey)): self.__chrToCoordToLoci[chrKey] = dict()
for n in self.__getKeyRange(lcs):
if not(self.__chrToCoordToLoci[chrKey].has_key(n)): self.__chrToCoordToLoci[chrKey][n] = []
self.__chrToCoordToLoci[chrKey][n].append(lcs)
def __getKeyRange(self,locus):
start = locus.start() / self.__winSize
end = locus.end() / self.__winSize + 1 ## add 1 because of the range
return range(start,end)
def __len__(self): return len(self.__loci)
def append(self,new): self.__addLocus(new)
def extend(self,newList):
for lcs in newList: self.__addLocus(lcs)
def hasLocus(self,locus):
return self.__loci.has_key(locus)
def remove(self,old):
if not(self.__loci.has_key(old)): raise ValueError("requested locus isn't in collection")
del self.__loci[old]
if old.sense()=='.': senseList = ['+','-']
else: senseList = [old.sense()]
for k in self.__getKeyRange(old):
for sense in senseList:
self.__chrToCoordToLoci[old.chr()+sense][k].remove(old)
def getWindowSize(self): return self.__winSize
def getLoci(self): return self.__loci.keys()
def getSize(self):
size = 0
for locus in self.__loci:
newsize = int(locus.end())-int(locus.start())
size += newsize
return size
def getChrList(self):
# i need to remove the strand info from the chromosome keys and make
# them non-redundant.
tempKeys = dict()
for k in self.__chrToCoordToLoci.keys(): tempKeys[k[:-1]] = None
return tempKeys.keys()
def __subsetHelper(self,locus,sense):
sense = sense.lower()
if ['sense','antisense','both'].count(sense)!=1:
raise ValueError("sense command invalid: '"+sense+"'.")
matches = dict()
senses = ['+','-']
if locus.sense()=='.' or sense=='both': lamb = lambda s: True
elif sense=='sense': lamb = lambda s: s==locus.sense()
elif sense=='antisense': lamb = lambda s: s!=locus.sense()
else: raise ValueError("sense value was inappropriate: '"+sense+"'.")
for s in filter(lamb, senses):
chrKey = locus.chr()+s
if self.__chrToCoordToLoci.has_key(chrKey):
for n in self.__getKeyRange(locus):
if self.__chrToCoordToLoci[chrKey].has_key(n):
for lcs in self.__chrToCoordToLoci[chrKey][n]:
matches[lcs] = None
return matches.keys()
# sense can be 'sense' (default), 'antisense', or 'both'
# returns all members of the collection that overlap the locus
def getOverlap(self,locus,sense='sense'):
matches = self.__subsetHelper(locus,sense)
### now, get rid of the ones that don't really overlap
realMatches = dict()
if sense=='sense' or sense=='both':
for i in filter(lambda lcs: lcs.overlaps(locus), matches):
realMatches[i] = None
if sense=='antisense' or sense=='both':
for i in filter(lambda lcs: lcs.overlapsAntisense(locus), matches):
realMatches[i] = None
return realMatches.keys()
# sense can be 'sense' (default), 'antisense', or 'both'
# returns all members of the collection that are contained by the locus
def getContained(self,locus,sense='sense'):
matches = self.__subsetHelper(locus,sense)
### now, get rid of the ones that don't really overlap
realMatches = dict()
if sense=='sense' or sense=='both':
for i in filter(lambda lcs: locus.contains(lcs), matches):
realMatches[i] = None
if sense=='antisense' or sense=='both':
for i in filter(lambda lcs: locus.containsAntisense(lcs), matches):
realMatches[i] = None
return realMatches.keys()
# sense can be 'sense' (default), 'antisense', or 'both'
# returns all members of the collection that contain the locus
def getContainers(self,locus,sense='sense'):
matches = self.__subsetHelper(locus,sense)
### now, get rid of the ones that don't really overlap
realMatches = dict()
if sense=='sense' or sense=='both':
for i in filter(lambda lcs: lcs.contains(locus), matches):
realMatches[i] = None
if sense=='antisense' or sense=='both':
for i in filter(lambda lcs: lcs.containsAntisense(locus), matches):
realMatches[i] = None
return realMatches.keys()
def stitchCollection(self,stitchWindow=1,sense='both'):
'''
reduces the collection by stitching together overlapping loci
returns a new collection
'''
#initializing stitchWindow to 1
#this helps collect directly adjacent loci
locusList = self.getLoci()
oldCollection = LocusCollection(locusList,500)
stitchedCollection = LocusCollection([],500)
for locus in locusList:
#print(locus.coords())
if oldCollection.hasLocus(locus):
oldCollection.remove(locus)
overlappingLoci = oldCollection.getOverlap(Locus(locus.chr(),locus.start()-stitchWindow,locus.end()+stitchWindow,locus.sense(),locus.ID()),sense)
stitchTicker = 1
while len(overlappingLoci) > 0:
stitchTicker+=len(overlappingLoci)
overlapCoords = locus.coords()
for overlappingLocus in overlappingLoci:
overlapCoords+=overlappingLocus.coords()
oldCollection.remove(overlappingLocus)
overlapCoords = [int(x) for x in overlapCoords]
if sense == 'both':
locus = Locus(locus.chr(),min(overlapCoords),max(overlapCoords),'.',locus.ID())
else:
locus = Locus(locus.chr(),min(overlapCoords),max(overlapCoords),locus.sense(),locus.ID())
overlappingLoci = oldCollection.getOverlap(Locus(locus.chr(),locus.start()-stitchWindow,locus.end()+stitchWindow,locus.sense()),sense)
locus._ID = '%s_%s_lociStitched' % (stitchTicker,locus.ID())
stitchedCollection.append(locus)
else:
continue
return stitchedCollection
#==================================================================
#========================GENE INSTANCE============================
#==================================================================
# this is a gene object. unlike the previous gene_object, this actually represents
# a gene, as opposed to a whole set of genes, which was a poor design in the first place.
class Gene:
# name = name of the gene (string)
# txCoords = list of coords defining the boundaries of the transcipt
# cdCoords = list of coords defining the beginning and end of the coding region
# exStarts = list of coords marking the beginning of each exon
# exEnds = list of coords marking the end of each exon
# IF THIS IS A NON-CODING GENE, cdCoords => [0,0]
# def __init__(self,name,chr,sense,txCoords,cdCoords,exStarts,exEnds):
# self._name = name
# self._txLocus = Locus(chr,min(txCoords),max(txCoords),sense)
# self._cdLocus = Locus(chr,min(cdCoords),max(cdCoords),sense)
#
# exStarts = map(lambda i: i, exStarts)
# exEnds = map(lambda i: i, exEnds)
# exStarts.sort()
# exEnds.sort()
#
# self._txExons = []
# self._cdExons = []
# self._introns = []
#
# for n in range(len(exStarts)):
# if n==0:
# self._txExons.append(Locus(chr,txCoords[0],exEnds[n]-1,sense))
# self._cdExons.append(Locus(chr,cdCoords[0],exEnds[n]-1,sense))
# elif n==len(exStarts)-1:
# self._txExons.append(Locus(chr,txCoords[0],txCoords[1],sense))
# self._cdExons.append(Locus(chr,cdCoords[0],cdCoords[1],sense))
# else:
# newExon = Locus(chr,exStarts[n],exEnds[n]-1,sense)
# self._txExons.append(newExon)
# self._cdExons.append(newExon)
# if n < len(exStarts)-1: self._introns.append(Locus(chr,exEnds[n],exStarts[n+1]-1,sense))
#
# if sense=='+':
# self._fpUtr = Locus(chr,txCoords[0],cdCoords[0]-1,sense)
# self._tpUtr = Locus(chr,cdCoords[1]+1,txCoords[1],sense)
# elif sense=='-':
# self._fpUtr = Locus(chr,cdCoords[1]+1,txCoords[1],sense)
# self._tpUtr = Locus(chr,txCoords[0],cdCoords[0]-1,sense)
def __init__(self,name,chr,sense,txCoords,cdCoords,exStarts,exEnds,commonName=''):
self._name = name
self._commonName = commonName
self._txLocus = Locus(chr,min(txCoords),max(txCoords),sense,self._name)
if cdCoords == None:
self._cdLocus = None
else:
self._cdLocus = Locus(chr,min(cdCoords),max(cdCoords),sense)
exStarts = sorted(map(lambda i: i, exStarts))
exEnds = sorted(map(lambda i: i, exEnds))
self._txExons = []
self._cdExons = []
self._introns = []
cd_exon_count = 0
for n in range(len(exStarts)):
first_locus = Locus(chr,exStarts[n],exStarts[n],sense)
second_locus = Locus(chr,exEnds[n],exEnds[n],sense)
# Add the transcription unit exon
tx_exon = Locus(chr,exStarts[n],exEnds[n],sense)
self._txExons.append(tx_exon)
# Add Coding Exons
# Need to make sure that the current exon is actually in the coding region of the gene first
if self.isCoding() and tx_exon.overlaps(self._cdLocus):
if not first_locus.overlaps(self._cdLocus):
first_coord = min(cdCoords)
else:
first_coord = exStarts[n]
if not second_locus.overlaps(self._cdLocus):
second_coord = max(cdCoords)
else:
second_coord = exEnds[n]
new_cd_exon = Locus(chr,first_coord,second_coord,sense)
self._cdExons.append(new_cd_exon)
# Add Introns
if n < len(exStarts)-1:
self._introns.append(Locus(chr,exEnds[n]+1,exStarts[n +1]-1,sense))
if self.isCoding():
if sense=='+':
self._fpUTR = Locus(chr,min(txCoords),min(cdCoords)-1,sense)
self._tpUTR = Locus(chr,max(cdCoords)+1,max(txCoords),sense)
elif sense=='-':
self._fpUTR = Locus(chr,max(cdCoords)+1,max(txCoords),sense)
self._tpUTR = Locus(chr,min(txCoords),min(cdCoords)-1,sense)
else:
self._fpUTR = None
self._tpUTR = None
def commonName(self): return self._commonName
def name(self): return self._name
def chr(self): return self._txLocus.chr()
def sense(self): return self._txLocus.sense()
def txLocus(self): return self._txLocus ## locus of full transcript
def cdLocus(self): return self._cdLocus ## locus from start codon to end codon
def txExons(self): return map(lambda i: i, self._txExons) ## list of loci
def cdExons(self): return map(lambda i: i, self._cdExons) ## list of loci
def introns(self): return map(lambda i: i, self._introns) ## list of loci
def fpUtr(self): return self._fpUTR ## locus
def tpUtr(self): return self._tpUTR ## locus
def isCoding(self): return not(self._cdLocus.start()==0 and self._cdLocus.end()==0) # boolean; is this gene protein-coding?
def tss(self,upstream = 0,downstream = 0):
if self._txLocus.sense() == '-':
return Locus(self._txLocus.chr(),self._txLocus.end()-downstream,self._txLocus.end()+upstream,self._txLocus.sense(),self._name)
else:
return Locus(self._txLocus.chr(),self._txLocus.start()-upstream,self._txLocus.start()+downstream,self._txLocus.sense(),self._name)
def __hash__(self): return self._txLocus.__hash__()
#==================================================================
#========================LOCUS FUNCTIONS===========================
#==================================================================
#06/11/09
#turns a locusCollection into a gff
#does not write to disk though
def locusCollectionToBed(locusCollection):
lociList = locusCollection.getLoci()
bed = []
for locus in lociList:
coords = locus.coords()
coords.sort()
newLine = [locus.chr(),coords[0],coords[1],locus.sense(),locus.ID()]
bed.append(newLine)
return bed
def locusCollectionToGFF(locusCollection):
lociList = locusCollection.getLoci()
gff = []
for locus in lociList:
newLine = [locus.chr(),locus.ID(),'',locus.coords()[0],locus.coords()[1],'',locus.sense(),'',locus.ID()]
gff.append(newLine)
return gff
def bedToLocusCollection(bedfile):
table = parseTable(bedfile, '\t')
loci = [Locus(x[0], x[1], x[2], '.', ID=x[3]) for x in table]
collection = LocusCollection(loci, 50)
return collection
def gffToLocusCollection(gff,window =500):
'''
opens up a gff file and turns it into a LocusCollection instance
'''
lociList = []
if type(gff) == str:
gff = parseTable(gff,'\t')
for line in gff:
#USE line[1] as the locus ID. If that is empty use line[8]
if len(line[1]) > 0:
name = line[1]
elif len(line[8]) >0:
name = line[8]
else:
name = '%s:%s:%s-%s' % (line[0],line[6],line[3],line[4])
lociList.append(Locus(line[0],line[3],line[4],line[6],name))
return LocusCollection(lociList,window)
def makeTSSLocus(gene,startDict,upstream,downstream):
'''
given a startDict, make a locus for any gene's TSS w/ upstream and downstream windows
'''
start = startDict[gene]['start'][0]
if startDict[gene]['sense'] == '-':
return Locus(startDict[gene]['chr'],start-downstream,start+upstream,'-',gene)
else:
return Locus(startDict[gene]['chr'],start-upstream,start+downstream,'+',gene)
#06/11/09
#takes a locus and expands it by a fixed upstream/downstream amount. spits out the new larger locus
def makeSearchLocus(locus,upSearch,downSearch):
if locus.sense() == '-':
searchLocus = Locus(locus.chr(),locus.start()-downSearch,locus.end()+upSearch,locus.sense(),locus.ID())
else:
searchLocus = Locus(locus.chr(),locus.start()-upSearch,locus.end()+downSearch,locus.sense(),locus.ID())
return searchLocus
def makeSECollection(enhancerFile,name,top=0):
'''
returns a locus collection from a super table
top gives the number of rows
'''
enhancerTable = parseTable(enhancerFile,'\t')
superLoci = []
ticker = 0
for line in enhancerTable:
if line[0][0] == '#' or line[0][0] == 'R':
continue
else:
ticker+=1
superLoci.append(Locus(line[1],line[2],line[3],'.',name+'_'+line[0]))
if ticker == top:
break
return LocusCollection(superLoci,50)
#==================================================================
#==========================BAM CLASS===============================
#==================================================================
#11/11/10
#makes a new class Bam for dealing with bam files and integrating them into the SolexaRun class
def convertBitwiseFlag(flag):
if int(flag) & 16:
return "-";
else:
return "+";
class Bam:
'''A class for a sorted and indexed bam file that allows easy analysis of reads'''
def __init__(self,bamFile):
self._bam = bamFile
def getTotalReads(self,readType = 'mapped'):
command = '%s flagstat %s' % (samtoolsString,self._bam)
stats = subprocess.Popen(command,stdin = subprocess.PIPE,stderr = subprocess.PIPE,stdout = subprocess.PIPE,shell = True)
statLines = stats.stdout.readlines()
stats.stdout.close()
if readType == 'mapped':
for line in statLines:
if line.count('mapped (') == 1:
return int(line.split(' ')[0])
if readType == 'total':
return int(statLines[0].split(' ')[0])
def convertBitwiseFlag(self,flag):
if flag & 16:
return "-";
else:
return "+";
def getRawReads(self,locus,sense,unique = False,includeJxnReads = False,printCommand = False):
'''
gets raw reads from the bam using samtools view.
can enforce uniqueness and strandedness
'''
locusLine = locus.chr()+':'+str(locus.start())+'-'+str(locus.end())
command = '%s view %s %s' % (samtoolsString,self._bam,locusLine)
if printCommand:
print(command)
getReads = subprocess.Popen(command,stdin = subprocess.PIPE,stderr = subprocess.PIPE,stdout = subprocess.PIPE,shell = True)
reads = getReads.communicate()
reads = reads[0].split('\n')[:-1]
reads = [read.split('\t') for read in reads]
if includeJxnReads == False:
reads = filter(lambda x: x[5].count('N') < 1,reads)
#convertDict = {'16':'-','0':'+','64':'+','65':'+','80':'-','81':'-','129':'+','145':'-'}
#convertDict = {'16':'-','0':'+','64':'+','65':'+','80':'-','81':'-','129':'+','145':'-','256':'+','272':'-','99':'+','147':'-'}
#BJA added 256 and 272, which correspond to 0 and 16 for multi-mapped reads respectively:
#http://onetipperday.blogspot.com/2012/04/understand-flag-code-of-sam-format.html
#convert = string.maketrans('160','--+')
keptReads = []
seqDict = defaultdict(int)
if sense == '-':
strand = ['+','-']
strand.remove(locus.sense())
strand = strand[0]
else:
strand = locus.sense()
for read in reads:
#readStrand = read[1].translate(convert)[0]
#print read[1], read[0]
#readStrand = convertDict[read[1]]
readStrand = convertBitwiseFlag(read[1])
if sense == 'both' or sense == '.' or readStrand == strand:
if unique and seqDict[read[9]] == 0:
keptReads.append(read)
elif not unique:
keptReads.append(read)
seqDict[read[9]]+=1
return keptReads
def readsToLoci(self,reads,IDtag = 'sequence,seqID,none'):
'''
takes raw read lines from the bam and converts them into loci
'''
loci = []
ID = ''
if IDtag == 'sequence,seqID,none':
print('please specify one of the three options: sequence, seqID, none')
return
#convert = string.maketrans('160','--+')
#convertDict = {'16':'-','0':'+','64':'+','65':'+','80':'-','81':'-','129':'+','145':'-'}
#convertDict = {'16':'-','0':'+','64':'+','65':'+','80':'-','81':'-','129':'+','145':'-','256':'+','272':'-'}
#BJA added 256 and 272, which correspond to 0 and 16 for multi-mapped reads respectively:
#http://onetipperday.blogspot.com/2012/04/understand-flag-code-of-sam-format.html
#convert = string.maketrans('160','--+')
numPattern = re.compile('\d*')
for read in reads:
chrom = read[2]
#strand = read[1].translate(convert)[0]
#strand = convertDict[read[1]]
strand = convertBitwiseFlag(read[1])
if IDtag == 'sequence':
ID = read[9]
elif IDtag == 'seqID':
ID = read[0]
else:
ID = ''
length = len(read[9])
start = int(read[3])
if read[5].count('N') == 1:
#this awful oneliner first finds all of the numbers in the read string
#then it filters out the '' and converts them to integers
#only works for reads that span one junction
[first,gap,second] = [int(x) for x in filter(lambda x: len(x) > 0, re.findall(numPattern,read[5]))][0:3]
if IDtag == 'sequence':
loci.append(Locus(chrom,start,start+first,strand,ID[0:first]))
loci.append(Locus(chrom,start+first+gap,start+first+gap+second,strand,ID[first:]))
else:
loci.append(Locus(chrom,start,start+first,strand,ID))
loci.append(Locus(chrom,start+first+gap,start+first+gap+second,strand,ID))
elif read[5].count('N') > 1:
continue
else:
loci.append(Locus(chrom,start,start+length,strand,ID))
return loci
def getReadsLocus(self,locus,sense = 'both',unique = True,IDtag = 'sequence,seqID,none',includeJxnReads = False):
'''
gets all of the reads for a given locus
'''
reads = self.getRawReads(locus,sense,unique,includeJxnReads)
loci = self.readsToLoci(reads,IDtag)
return loci
def getReadSequences(self,locus,sense = 'both',unique = True,includeJxnReads = False):
reads = self.getRawReads(locus,sense,unique,includeJxnReads)
return [read[9] for read in reads]
def getReadStarts(self,locus,sense = 'both',unique = False,includeJxnReads = False):
reads = self.getRawReads(locus,sense,unique,includeJxnReads)
return [int(read[3]) for read in reads]
def getReadCount(self,locus,sense = 'both',unique = True,includeJxnReads = False):
reads = self.getRawReads(locus,sense,unique,includeJxnReads)
return len(reads)
def liquidateLocus(self,locus,sense='.'):
bamliquidatorCmd = 'bamliquidator %s %s %s %s %s 1 200' % (self._bam, locus.chr(),
str(locus.start()), str(locus.end()),
sense)
bamliquidatorOut = subprocess.Popen(bamliquidatorCmd, stdout = subprocess.PIPE, shell=True)
score = bamliquidatorOut.communicate()[0]
return score
#==================================================================
#========================MISC FUNCTIONS============================
#==================================================================
#uniquify function
#by Peter Bengtsson
#Used under a creative commons license
#sourced from here: http://www.peterbe.com/plog/uniqifiers-benchmark
def uniquify(seq, idfun=None):
# order preserving
if idfun is None:
def idfun(x): return x
seen = {}
result = []
for item in seq:
marker = idfun(item)
# in old Python versions:
# if seen.has_key(marker)
# but in new ones:
if marker in seen: continue
seen[marker] = 1
result.append(item)
return result
#082009
#taken from http://code.activestate.com/recipes/491268/
def order(x, NoneIsLast = True, decreasing = False):
"""
Returns the ordering of the elements of x. The list
[ x[j] for j in order(x) ] is a sorted version of x.
Missing values in x are indicated by None. If NoneIsLast is true,
then missing values are ordered to be at the end.
Otherwise, they are ordered at the beginning.
"""
omitNone = False
if NoneIsLast == None:
NoneIsLast = True
omitNone = True
n = len(x)
ix = range(n)
if None not in x:
ix.sort(reverse = decreasing, key = lambda j : x[j])
else:
# Handle None values properly.
def key(i, x = x):
elem = x[i]
# Valid values are True or False only.
if decreasing == NoneIsLast:
return not(elem is None), elem
else:
return elem is None, elem
ix = range(n)
ix.sort(key=key, reverse=decreasing)
if omitNone:
n = len(x)
for i in range(n-1, -1, -1):
if x[ix[i]] == None:
n -= 1
return ix[:n]
return ix
#==================================================================
#=======================SEQUENCE FUNCTIONS=========================
#==================================================================
#10/22/08
#fetchSeq
#function that fetches a sequence from a genome directory
#directory that contains individual chrom fasta files
def fetchSeq(directory,chrom,start,end,UCSC=False,lineBreaks=True,header = True):
fn = directory + chrom + '.fa'
fh = open(fn,'r')
headerOffset = 0
nStart = 0
nEnd = 0
if header:
fh.seek(0)
headerOffset = len(fh.readline())
if lineBreaks:
nStart = (start-1)/50
nEnd = (end-1)/50
if UCSC:
fh.seek((start+nStart+headerOffset))
else:
fh.seek((start-1+nStart+headerOffset))
span = ((end+nEnd-1)-(start+nStart-1))
# if UCSC:
# span+=1
read = fh.read(span)
if lineBreaks:
read = read.replace('\n','')
#print(headerOffset,nStart,nEnd)
return read
fh.close()
#10/22/08
#gffToFasta
#function that writes a fasta file from a gff file
#directory is the genome directory with the chromosome folders
def gffToFasta(genome,directory,gff,UCSC = True,useID=False):
fastaList = []
ticker = 0
if type(gff) == str:
gff = parseTable(gff,'\t')
for line in gff:
try:
sequence = fetchSeq(directory,line[0],int(line[3]),int(line[4]),UCSC)
except:
continue
if ticker%1000 == 0: print(ticker)
if useID:
name = '>' + line[1]
else:
name = '>'+ join([genome.lower(),line[0],str(line[3]),str(line[4]),line[6]],'|')
fastaList.append(name)
if line[6] == '-':
#print(line[3])
#print(line[4])
fastaList.append(revComp(sequence))
else:
fastaList.append(sequence)
ticker += 1
return fastaList
#10/23/08
#pair(nuc)
#returns the basepair of a nucleotide
def pair(nuc):
pairDict = {'A':'T','C':'G','G':'C','T':'A','U':'A','a':'t','c':'g','g':'c','t':'a','u':'a'}
if pairDict.has_key(nuc):
return pairDict[nuc]
else:
return nuc
#10/23/08
#revComp(seq)
#takes in a sequence and spits out the reverse Complement
def revComp(seq,rev = True, RNA=False):
if rev:
revComp = join(map(pair,seq[::-1]),'')
else:
revComp = join(map(pair,seq),'')
if RNA:
revComp = revComp.replace('T','U') # Not sure this is defined (!)
revComp = revComp.replace('t','u')
else:
revComp = revComp.replace('U','T')
revComp = revComp.replace('u','t')
return revComp
