# Supplementary material for: Super-enhancer-based identification of a BATF3/IL-2R−module reveals vulnerabilities in anaplastic large cell lymphoma
Source: Nat Commun. 2021 Sep 22;12:5577. doi: 10.1038/s41467-021-25379-9 (PMC8458384; doi:10.1038/s41467-021-25379-9)
Supplement: Supplementary file 6 — Source Data [file 41467_2021_25379_MOESM6_ESM.xlsx]

## Sheet: Fig. 1h
Histoscore
IL-2Rα							IL-2Rβ							IL-2Rγ
Control	AITL	PTCL-NOS	ALCL, ALK+	ALCL, ALK-	pcALCL		Control	AITL	PTCL-NOS	ALCL, ALK+	ALCL, ALK-	pcALCL		Control	AITL	PTCL-NOS	ALCL, ALK+	ALCL, ALK-	pcALCL
0	0.03	0.02	0.05	0.0666667	2.25		0	0.3	0.075	1.5	0.6	1.4		0	0.25	0.075	2.1	1.6	0.6
0	0.2	0.15	2.3	0	2.7		0	0.5	0.5	1.9	0.0666667	1.3		0	0.6	0.3	2.6	1.3	0.05
0	0.05	0.3	2.4	0.005	0.3		0	0.075	0.55	1.5	0.35	0.15		0	0.05	0.55	2.4	1.8	1.8
0.1	0.2	0.025	1.5	1.5	1.5		0.1	0.1	1.3	0.9	1.73333	1.4		0.2	0.3	0.4	0.75	2.2	0.4
0.1	0.05	0.4	1.5	0.3	2.7		0.1	0.2	0.105	2	1.11667	0.01		0.2	0.1	0.15	2.2	0.65	0.8
0.1	1.2	0.1	1.8	0.966667	2.4		0	0.3	0.2	1.35	0.833333	0.8		0	0.4	0.3	1.3	1.26667	0.2
0.1	0.2	0.3	1.5	0.8	1.4		0	0.2	0.11	1.8	0.666667	0.4		0	0.2	0.3	1.8	0.8	1.2
0.1		0.1	2	0.8	2.7		0		0	1.5	1.7	0.01		0		0.3	0.5	1.06667	1.6
0.025		0	0.133333	0.0666667	0		0.2		0.3	1.05	0.9	1.8		0		0.2	2	1.1	1.6
0.05		0.2	1.5	2.7	0.05		0.15		0.01	1.5	1.65	1.2		0.05		0.6	2.3	1.3	1.6
0.05		0.1	2.7	0.375	2.4		0.2		0.2	1.9	0.65	1.4		0.06		0.2	2.1	1.1	0.5
		1.2	2.7	2.7	2.7				0.03	1.05	1.4	0.01		0.02		0	1.95	0.65	0.8
		0.075	0.0666667	0	0.1				0.6	2.1	0.3	0.1				0.1	2.25	0.175	0.6
		0.015	2.7	2.7	0.5				0.05	2.3	1.3	0.6				0.075	2.2	0.5	0.15
		0	1.5	0.6	2.7				0.2	1.2	1	0.01				0	1.2	1.1	1.2
		0.1	2.7	2.4	0.02				0.2	0.3	0.25	1.4				0.6	0.3	0.55	0.8
		1.2	2.1	1.35	0				0.225	1.6	1.2	0.9				0.3	1.6	0.45
		0.1	2.4	0.225	0.05				0.1	0.8	0.25	0.4				0.075	1	0.3
		0.2	1.5	0.6	1.6				0.8	0.45	0.1	1.7				0.4	0.4	0.1
		0	2.25	0.05	0.4					0.2	0.1	0.25					0.1	0.1
		0.1	0.225	0.1	0					0.3	0.1	0					0.3	0.4
				0.1	0.05					1.3	1.05	0					0.1	0.6
				0.6	0.5						0.3							0.3
											0.1							0.5
											0.2							0.2

## Sheet: Fig. 2a
RT-qPCR
	BIA-ALCL
	TLBR-1			TLBR-2			TLBR-3
IL2RA	10.4832	10.8528	10.5561	1.9141	1.60956	1.66632	10.315	10.605	11.8488
IL2RB	0.913832	1.02101	1.05702	0.509328	0.50581	0.516438	0.589134	0.710382	0.695762
IL2RG	3.09513	3.50642	2.73208	6.52812	5.88347	6.26219	3.88164	3.42634	4.61608
	ALCL, ALK+
	Karpas-299			SUDHL-1			DEL			JB6			SR-786			SUP-M2
IL2RA	1.31558	1.46598	1.03232	7.2713	5.58859	6.13038	7.83627	7.21474	11.5937	4.16936	3.06334	4.10041	2.06548	2.94779	2.67724	3.76017	3.94868	3.04616
IL2RB	6.59089	6.09744	7.62828	1.83911	2.18644	2.35178	16.5948	16.9411	15.9847	7.11102	5.62899	7.00804	7.64624	6.39244	7.21011	5.09437	4.72477	3.93903
IL2RG	3.77668	3.4536	3.53991	0.000306918	0.000518087	0.000452631	0.0877794	0.0840265	0.0788398	1.20389	1.18922	1.19699	1.43419	1.37627	1.48415	0.000620532	0.00026038	0.000408026
	ALCL, ALK-
	FE-PD			Mac-1			Mac-2A			DL40
IL2RA	13.3856	12.4534	13.9633	13.9101	14.6116	16.1236	3.60677	2.44382	2.60944	0.0732737	0.0714876	0.043379
IL2RB	3.69644	3.21368	2.80965	11.4497	10.916	10.4095	14.943	15.8016	15.1674	6.7793	7.29332	6.1953
IL2RG	1.72004	1.44594	1.54588	3.15229	3.24949	3.17137	5.73016	5.38621	5.59491	4.14008	4.1576	4.06869
	T-cell controls
	Jurkat			KE-37			Molt-14			H9
IL2RA	2.66537e-05	3.17166e-05	4.42505e-05	0.000128329	0.000128413	0.000163971	0.000484197	0.000697242	0.000675259	0.00668607	0.00705125	0.00646747
IL2RB	0.0238561	0.0163559	0.0130361	0.0941845	0.0972501	0.0979359	0.1098	0.0839918	0.0910985	0.250959	0.239532	0.201125
IL2RG	2.99693	2.71658	2.89684	6.59788	6.45929	6.60923	4.15981	4.61342	4.6353	6.26214	5.4444	5.48046
	PBMCs
	PBMC #1			PBMC #2
IL2RA	0.123564	0.146944	0.142925	0.076769	0.0863696	0.0773029
IL2RB	0.287839	0.268563	0.264866	0.485205	0.437291	0.408007
IL2RG	8.71399	8.30128	8.6538	8.32048	7.49884	8.5544

## Sheet: Fig. 2b
RT-qPCR
	IL2RA							IL2RB							IL2RG
	CRISPR Ctrl			BATF3 KO				CRISPR Ctrl			BATF3 KO				CRISPR Ctrl			BATF3 KO
Karpas-299	1.09618	1.03071	0.873108	0.384926	0.367123	0.413496		1.06932	1.02905	0.90163	0.266839	0.25254	0.280504		1.185	0.916934	0.898064	0.0312837	0.030853	0.0319411
SUP-M2	1.0429	0.914208	1.0429	0.557584	0.593476	0.5693		1.00604	0.945198	1.04876	0.704834	0.729689	0.69513		0	0	0	0	0	0
SR-786	0.931679	1.0055	1.06283	0.551426	0.521681	0.591004		1.15228	0.962258	0.885458	0.456229	0.475603	0.492375		0.925164	1.01944	1.05539	0.438642	0.348955	0.444765
Mac-1	0.819103	1.02251	1.15839	0.541656	0.436923	0.488168		0.905406	1.04004	1.05456	0.702208	0.582354	0.574337		0.935828	0.989187	1.07498	0.509675	0.492313	0.561613
Mac-2A	0.964984	0.971696	1.06332	0.541656	0.436923	0.488168		1.04319	1.03598	0.920827	0.702208	0.582354	0.574337		1.00102	0.895942	1.10303	0.509675	0.492313	0.561613

## Sheet: Fig. 2d
ChIP
	CD30
	Ref_Ch4		BATF3
Karpas-299	0.0350079	0.0256996	0.195664	0.0762195
JB6	0.0777055	0.0790182	1.0053	1.72296
Mac-2A	0.0692603	0.0679676	1.11188	1.25012
Jurkat	0.00931287	0.00787784	0.040197	0.0498152

## Sheet: Fig. 2f
EMSA
Fig. 2f
IL2RA/AP-1						IL2RB/AP-1						IL2RG/AP-1

## Sheet: Fig. 2g
ChIP
	IL2RA					IL2RB
	Ref_Ch4		BATF3			Ref_Ch4		BATF3
Karpas-299	0.0350079	0.0256996	1.17763	1.40329		0.0350079	0.0256996	0.963786	0.980472
JB6	0.0777055	0.0790182	4.0023	4.48623		0.0777055	0.0790182	2.1548	2.51343
Mac-2A	0.0692603	0.0679676	2.61946	2.60722		0.0692603	0.0679676	1.44998	1.60241
Jurkat	0.00931287	0.00787784	0.00765671	0.00755809		0.00931287	0.00787784	0.00803686	0.0120482

## Sheet: Fig. 3a
IL-2 stimulation
	PBS Ctrl			rhIL-2
SUP-M2	109.044	98.1912	92.7648	97.6744	101.292	97.1576
Karpas-299	98.1361	98.5413	103.323	124.506	118.995	123.776
SR-786	94.3348	102.339	103.326	149.034	125.537	158.047
Mac-1	103.368	94.8187	101.814	150.777	157.772	156.995
Mac-2A	94.7883	100.651	104.56	164.169	171.01	175.896
TLBR-1	95.3789	104.251	100.37	195.749	210.166	217.93
TLBR-2	98.9914	100.721	100.288	290.49	284.87	252.017
Jurkat	94.1976	101.757	104.045	92.9045	96.7838	113.196

## Sheet: Fig. 3b
IL-2 stimulation
		PBS Ctrl			rhIL-2
Karpas-299	CRISPR Ctrl	0.974699	1.0243	1.001	1.17685	1.17385	1.20691
	BATF3 KO	1.01458	0.963439	1.02199	1.02569	0.981966	0.980484
Mac-1	CRISPR Ctrl	0.919811	1.02594	1.05425	1.45047	1.41038	1.44811
	BATF3 KO	0.956743	1.03308	1.01018	0.986005	1.0598	1.03053

## Sheet: Fig. 3c
WB
Fig. 3c
Mac-2A
STAT1			pYSTAT1			STAT5			pYSTAT5			ERK1/2			pT/YERK1/2			GAPDH
																				a. PBS Ctrl
																				b. rhIL-2 50 ng/ml
																				c. rhIL-2 100 ng/ml
																				d. Neo-2/15 100 ng/ml
TLBR-2
STAT1			pYSTAT1			STAT5			pYSTAT5			ERK1/2			pT/YERK1/2			GAPDH
Jurkat
STAT1			pYSTAT1			STAT5			pYSTAT5			ERK1/2			pT/YERK1/2			GAPDH

## Sheet: Fig. 3e
Basiliximab Treatment
	Control-treated			rhIL-2			rhIL-2 + Basiliximab
Karpas-299	100.385	98.8461	100.769	136.538	136.538	139.615	118.077	112.308	117.308
Mac-1	104.67	98.9011	96.4286	163.187	151.648	159.89	129.396	115.385	117.033
TLBR-1	104.237	94.7034	101.059	177.966	148.093	157.627	121.568	111.229	115.042

[truncated: 23 more sheets: Fig. 3g, Fig. 3h, Fig. 4d, Supplementary Fig. 2a, Supplementary Fig. 2f, Supplementary Fig. 3b, Supplementary Fig. 3c, Supplementary Fig. 3d, Supplementary Fig. 3h, Supplementary Fig. 4b, Supplementary Fig. 4c, Supplementary Fig. 4d, Supplementary Fig. 4e, Supplementary Fig. 4f, Supplementary Fig. 4g, Supplementary Fig. 5a, Supplementary Fig. 5c, Supplementary Fig. 5d, Supplementary Fig. 5e, Supplementary Fig. 6b …]
